# Supplementary material for: Opposing Effects of Chelidonine on Tyrosine and Serine Phosphorylation of STAT3 in Human Uveal Melanoma Cells
Source: Int J Mol Sci. 2021 Nov 30;22(23):12974. doi: 10.3390/ijms222312974 (PMC8658041; doi:10.3390/ijms222312974)
Supplement: Supplementary file 1 [file ijms-22-12974-s001.zip]

Archive with 1 entries (1 files):
- ijms-1429875-supplementary.pdf
